# Supplementary material for: Design of Fragrance Formulations with Antiviral Activity Using Bayesian Optimization
Source: Microorganisms. 2024 Jul 31;12(8):1568. doi: 10.3390/microorganisms12081568 (PMC11356527; doi:10.3390/microorganisms12081568)
Supplement: Supplementary file 1 [file microorganisms-12-01568-s001.zip]

Archive with 1 entries (1 files):
- microorganisms-3104575-supplementary.pdf
